# Supplementary material for: Epitaxial Growth of Large-Scale α-Phase Antimonene
Source: Nano Lett. 2024 Sep 24;24(40):12469–75. doi: 10.1021/acs.nanolett.4c03277 (PMC11468732; doi:10.1021/acs.nanolett.4c03277)
Supplement: Supplementary file 1 — nl4c03277_si_001.zip [file nl4c03277_si_001.zip]

Archive with 7 entries (7 files):
- Movie S1A.avi
- Movie S1B.avi
- Movie S2.avi
- Movie S3.avi
- Movie S4.avi
- Movie S5.avi
- Supporting Information.pdf
